# Supplementary material for: Artemisia Capillaris leaves inhibit cell proliferation and induce apoptosis in hepatocellular carcinoma
Source: BMC Complement Altern Med. 2018 May 8;18:147. doi: 10.1186/s12906-018-2217-6 (PMC5941330; doi:10.1186/s12906-018-2217-6)
Supplement: Supplementary file 1 — Raw data from cell viability, cytochrome c releasing cells, TUNEL positive cells, expression ratio of apoptosis/signaling molecules, and animal experiments. (XLS 64 kb) [file 12906_2018_2217_MOESM1_ESM.xls]

## Sheet: Cell viability
		LAC 117
		Cell viability-Huh7 cell
			1	2	3	average	%	SEM	%
		con	0.765	0.727	0.752	0.748	100	0.0193132	1.93132
		1 ug/ml	0.586	0.616	0.585	0.595667	79.6346	0.0176163	1.76163
		10 ug/ml	0.338	0.481	0.434	0.417667	55.8378	0.0728858	7.28858
		50 ug/ml	0.093	0.086	0.079	0.086	11.4973	0.007	0.7
		100 ug/ml	0.101	0.104	0.1	0.101667	13.5918	0.00208167	0.208167
		Cell viability-HepG2 cell
			1	2	3	average	%	SEM	%
		con	0.499	0.429	0.509	0.479	100	0.043589	4.3589
		1 ug/ml	0.41	0.521	0.514	0.481667	100.557	0.0621638	6.21638
		10 ug/ml	0.497	0.465	0.453	0.471667	98.469	0.022745	2.2745
		50 ug/ml	0.22	0.316	0.312	0.17	35.4906	0.0543078	5.43078
		100 ug/ml	0.1	0.1	0.119	0.106333	22.199	0.0109697	1.09697
		Cell viability-HL7702 cell
			1	2	3	4	5	average %	SEM %
		con	0.96	0.853	0.917	0.905	0.839	100	5.50588
		1 ug/ml	0.908	0.894	0.901	0.935	0.919	101.855	1.7996
		5 ug/ml	0.89	0.923	0.984	0.869	0.87	101.386	5.38489
		10 ug/ml	0.858	0.925	0.881	0.943	0.763	97.6755	7.90003
		50 ug/ml	0.822	0.899	0.828	0.817	0.798	93.0711	4.32211
		100 ug/ml	0.659	0.689	0.727	0.565	0.65	73.536	6.71379
		Cell proliferation-Huh7 cell
			1	2	3	average	%	SEM	%
		con	0.649	0.629	0.567	0.615	100	0.0427551	4.27551
		1 ug/ml	0.561	0.606	0.564	0.577	93.8211	0.0251595	2.51595
		10 ug/ml	0.536	0.595	0.544	0.558333	90.7859	0.0320052	3.20052
		50 ug/ml	0.552	0.548	0.563	0.554333	90.1355	0.00776745	0.776745
		100 ug/ml	0.311	0.399	0.354	0.354667	57.6694	0.0440038	4.40038
		Cell proliferation-HepG2 cell
			1	2	3	average	%	SEM	%
		con	0.723	0.795	0.841	0.786333	100	0.0293813	2.93813
		1 ug/ml	0.712	0.703	0.718	0.711	90.4197	0.00750555	0.750555
		10 ug/ml	0.711	0.694	0.698	0.701	89.1479	0.00351188	0.351188
		50 ug/ml	0.715	0.709	0.691	0.705	89.6566	0.00945163	0.945163
		100 ug/ml	0.534	0.567	0.587	0.562667	71.5557	0.01298	1.298

## Sheet: Cytochrome c releasing cells
		LAC 117
		Cytochrome C Huh7 cell
			Total cells	cytochrome C	%	average	SEM
		Con-1	42	3	7.14286
		Con-2	41	7	17.0732
		Con-3	60	6	10
		Con-4	62	5	8.06452
		Con-5	21	5	23.8095	13.218	3.1691
		LAC 117 -1	26	12	46.1538
		LAC 117 -2	30	12	40
		LAC 117 -3	30	11	36.6667
		LAC 117 -4	7	5	71.4286
		LAC 117 -5	7	4	57.1429	50.2784	6.33398
		Cytochrome C HepG2 cell
			Total cells	cytochrome C	%	average	SEM
		Con-1	44	6	13.6364
		Con-2	40	4	10
		Con-3	53	7	13.2075
		Con-4	65	16	24.6154
		Con-5	63	4	6.34921	13.5617	3.05795
		LAC 117 -1	16	12	75
		LAC 117 -2	14	11	78.5714
		LAC 117 -3	35	16	45.7143
		LAC 117 -4	27	20	74.0741
		LAC 117 -5	26	17	65.3846	67.7489	5.91958

## Sheet: Tunel positive cells
		LAC 117
		TUNEL Huh7 cell
			Total cells	Positive cells	%	average	SEM
		Con-1	124	7	5.64516
		Con-2	111	6	5.40541
		Con-3	94	4	4.25532
		Con-4	105	5	4.7619
		Con-5	124	6	4.83871	4.9813	0.551383
		LAC 117 -1	118	25	21.1864
		LAC 117 -2	121	25	20.6612
		LAC 117 -3	110	22	20
		LAC 117 -4	109	21	19.2661
		LAC 117 -5	104	20	19.2308	20.0689	0.858987
		TUNEL HepG2 cell
			Total cells	Positive cell	%	average	SEM
		Con-1	625	15	2.4
		Con-2	533	2	0.375235
		Con-3	511	3	0.587084
		Con-4	594	2	0.3367
		Con-5	588	14	2.38095	1.21599	1.0764
		LAC 117 -1	592	364	61.4865
		LAC 117 -2	546	388	71.0623
		LAC 117 -3	603	345	57.2139
		LAC 117 -4	581	381	65.5766
		LAC 117 -5	568	399	70.2465	65.1172	5.86319

## Sheet: Apoptosis molecules
	Huh-7
	Cleaved caspase 3	Control	LAC117		β-actin				Con/b-actin	LAC117/b-actin			Con/b-actin	LAC117/b-actin
	1	4555.58	7115.75		5467.79	5195.16			0.833166	1.36969			0.973528	1.64395
	2	4267.65	8082.87		4858.01	4803.31			0.878476	1.68277			1.02647	1.91556
								average	0.855821	1.52623		average	1	1.77976
								SEM	0.0226551	0.156543		SEM	0.0464717	0.135802
	Cleaved PARP
		Control	LAC117		β-actin				Con/b-actin	LAC117/b-actin			Con/b-actin	LAC117/b-actin
	1	6866.41	8341.74		12367.8	11195.2			0.555185	0.74512			1.07188	1.34211
	2	3104.54	4800.47		6458.01	6103.31			0.480726	0.786536			0.928123	1.63614
								average	0.517955	0.765828		average	1	1.48913
								SEM	0.0372291	0.0207079		SEM	0.0318771	0.147014
	XIAP	Control	LAC117		β-actin				Con/b-actin	LAC117/b-actin			Con/b-actin	LAC117/b-actin
	1	11919.3	8804.65		8367.79	8195.16			1.42443	1.07437			1.06528	0.754245
	2	8071.59	4865.55		6458.01	6103.31			1.24986	0.797199			0.934721	0.637832
								average	1.33714	0.935785		average	1	0.696039
								SEM	0.0872876	0.138586		SEM	0.0286792	0.0582066
	HepG2
	Cleaved caspase 3	Control	LAC117		β-actin				Con/b-actin	LAC117/b-actin			Con/b-actin	LAC117/b-actin
	1	5804.68	13904.3		8716.45	8466.91			0.665945	1.6422			0.935345	2.46596
	2	10311.3	21905.3		13603.1	15342.1			0.758011	1.4278			1.06465	1.88361
								average	0.711978	1.535		average	1	2.17479
								SEM	0.0460327	0.107199		SEM	0.0346547	0.291176
	Cleaved PARP	Control	LAC117		β-actin				Con/b-actin	LAC117/b-actin			Con/b-actin	LAC117/b-actin
	1	8075.78	16312.7		9016.45	9766.91			0.895672	1.6702			1.09932	1.86475
	2	6166.41	14977.5		8403.12	8342.05			0.733823	1.79542			0.900675	2.44667
								average	0.814748	1.73281		average	1	2.15571
								SEM	0.0809247	0.0626096		SEM	0.0993248	0.290961
	XIAP
		Control	LAC117		β-actin				Con/b-actin	LAC117/b-actin			Con/b-actin	LAC117/b-actin
	1	13064.7	8189.45		8716.45	9466.91			1.49885	0.86506			0.905605	0.577148
	2	24639.6	13749.2		13603.1	15342.1			1.81132	0.89618			1.0944	0.494767
								average	1.65509	0.88062		average	1	0.535957
								SEM	0.156233	0.0155601		SEM	0.0643954	0.0411905

## Sheet: signaling molecules
		Huh-7
		p-AKT	Control	LAC117		β-actin				Con/b-actin	LAC117/b-actin			Con/b-actin	LAC117/b-actin
		1	15608.2	9755.35		26678.7	23912.1			1.59997	0.407967			0.960071	0.254985
		2	16453.4	7046.4		11176.1	10641.7			1.4722	0.662152			1.04339	0.449772
									average	1.53608	0.535059		average	1.00173	0.352378
									SEM	0.063885	0.127093		SEM	0.0416617	0.0973936
		p-mTOR
			Control	LAC117		β-actin				Con/b-actin	LAC117/b-actin			Con/b-actin	LAC117/b-actin
		1	8590.81	3738.58		11176.1	10641.7			0.768675	0.351315			1.03973	0.45704
		2	18940	12191.4		26678.7	23912.1			0.709932	0.509843			0.960271	0.718158
									average	0.739304	0.430579		average	1	0.587599
									SEM	0.0293717	0.0792641		SEM	0.0397289	0.130559
		p-GSK	Control	LAC117		β-actin				Con/b-actin	LAC117/b-actin			Con/b-actin	LAC117/b-actin
		1	25847.5	14845.8		26678.7	23912.1			0.968846	0.620849			0.930756	0.640813
		2	12439	7386.15		11176.1	10641.7			1.113	0.694079			1.06924	0.62361
									average	1.04092	0.657464		average	1	0.632211
									SEM	0.072078	0.0366152		SEM	0.00109245	0.089569
		HepG2													0.1002
		p-AKT	Control	LAC117		β-actin				Con/b-actin	LAC117/b-actin			Con/b-actin	LAC117/b-actin
		1	29767.4	14967.8		32611.6	31368.3			0.912787	0.477161			0.901476	0.522752
		2	7706.05	3899.43		6927.98	7902.57			1.11231	0.493438			1.09852	0.443616
									average	1.01255	0.485299		average	1	0.483184
									SEM	0.0997599	0.00813838		SEM	0.0585237	0.0395675
		p-mTOR	Control	LAC117		β-actin				Con/b-actin	LAC117/b-actin			Con/b-actin	LAC117/b-actin
		1	19571.7	11262.5		32611.6	32368.3			0.600147	0.347949			0.951905	0.579772
		2	2595.58	1415.8		3927.98	3902.57			0.660792	0.362787			1.0481	0.549019
									average	0.63047	0.355368		average	1	0.564396
									SEM	0.0303227	0.00741946		SEM	0.0295346	0.0153767
		p-GSK
			Control	LAC117		β-actin				Con/b-actin	LAC117/b-actin			Con/b-actin	LAC117/b-actin
		1	37518	19022.7		32611.6	32368.3			1.15045	0.587694			0.915635	0.510838
		2	9439.05	7301.86		6927.98	7502.57			1.36245	0.973248			1.08436	0.714336
									average	1.25645	0.780471		average	1	0.612587
									SEM	0.106	0.192777		SEM	0.0143647	0.101749

## Sheet: Animal experiment
		LAC 117
		Tumor volume		0day	3day	6day	9day	12day	15day
			con-1	95.26	97.51	108.55	188.52	245.51	300.14
			con-2	91.45	92.88	93.58	100.22	118.52	130.79
			con-3	89.24	94.12	99.34	189.54	220.53	268.52
			con-4	88.41	90.52	91.66	132.84	140.52	172.85
			average	91.09	93.7575	98.2825	152.78	181.27	218.075
			SEM	3.06178	2.91342	7.58311	43.9272	61.2815	79.4635
			117-1	91.23	58.36	37.54	31.75	18.34	23.88
			117-2	86.51	82.67	69.51	66.25	50.99	61.62
			117-3	98.19	63.55	47.35	44.13	30.11	35.14
			117-4	95.66	70.95	56.14	54.23	21.4	21.14
			average	92.8975	68.8825	52.635	49.09	30.21	35.445
			SEM	5.13883	10.544	13.575	14.6761	14.7234	18.4717
		Body weight (g)		0day	3day	6day	9day	12day	15day
			con-1	21.9	22.6	23.1	23.8	24.5	25
			con-2	21.1	21.6	21.9	22.5	22.9	23.5
			con-3	21.5	21.7	22	22.4	22.4	22.7
			con-4	19.9	20.1	20.5	21.2	21.4	21.6
			average	21.1	21.5	21.875	22.475	22.8	23.2
			SEM	0.864099	1.03602	1.06575	1.06262	1.29357	1.43062
			117-1	21.6	21.6	21.7	22.3	22.9	23.3
			117-2	21.9	22	22.3	22.7	23	23.5
			117-3	20.4	20.5	20.7	21.2	21.5	21.8
			117-4	21.2	21.3	21.5	21.9	22.5	22.9
			average	21.275	21.35	21.55	22.025	22.475	22.875
			SEM	0.65	0.635085	0.660808	0.639661	0.684957	0.758837
		Tumor weight (g)	con-1	0.03
			con-2	0.05
			con-3	0.13
			con-4	0.09
			average	0.075
			SEM	0.0443471
			117-1	0.0073
			117-2	0.02
			117-3	0.0034
			117-4	0.0079
			average	0.00965
			SEM	0.00718262
